# Supplementary material for: MTCH2 modulates CPT1 activity to regulate lipid metabolism of adipocytes
Source: Nat Commun. 2025 Oct 3;16:8831. doi: 10.1038/s41467-025-63880-7 (PMC12494973; doi:10.1038/s41467-025-63880-7)
Supplement: Supplementary file 4 — Source data [file 41467_2025_63880_MOESM4_ESM.xlsx]

## Sheet: Fig1a
human BAT and scWAT biopsies, we identified 2680 differentially expressed genes (DEGs)
white and beige hMADS adipocytes, we identified 5004 DEGs
murine iBAT and iWAT populations revealed 7265 DEGs
1154 overlapping DEGs between human BAT and scWAT biopsies and white and beige hMADS adipocyte
1251 overlapping DEGs between human BAT and scWAT biopsies and murine iBAT and iWAT populations
2246 overlapping DEGs between white and beige hMADS adipocyte and murine iBAT and iWAT populations
Cross-analysis of these three DEG datasets (human BAT vs. scWAT, white vs. beige hMADS adipocytes, and murine iBAT vs. iWAT) revealed 679 overlapping DEGs

## Sheet: Fig1b
1b basal respiration
CYC1	0.52
	0.96
	0.71
	0.75
	0.62
NDUFB11	0.6
	0.85
	0.67
	0.8
	0.67
NDUFS1	0.76
	0.77
	0.67
	0.79
	0.6
SVEP1	0.8
	0.79
	0.71
	0.67
	0.77
COA3	0.76
	0.68
	0.84
	0.72
	0.75
SLC25A4	0.75
	0.83
	0.86
	0.68
	0.72
RETSAT	0.67
	0.83
	0.86
	0.63
	0.85
NDUFB9	0.8
	0.78
	0.56
	0.87
	0.84
MECR	0.84
	0.88
	0.66
	0.7
	0.77
PANK1	0.83
	0.9
	0.76
	0.7
	0.83
UCP1	1.08
	1.26
	1.17
	1.22
	1.31
UQCRC2	1.39
	1.17
	1.48
	1.25
	1.15
FLAD1	1.28
	1.39
	1.54
	1.22
	1.56

## Sheet: Fig1c
1c cAMP-stimulated respiration
MECR	0.49
	0.52
	0.43
	0.49
	0.55
LRPPRC	0.57
	0.52
	0.47
	0.46
	0.5
UCP1	0.54
	0.61
	0.56
	0.6
	0.62
PANK1	0.58
	0.68
	0.59
	0.49
	0.64
CS	0.59
	0.57
	0.72
	0.56
	0.66
NDUFB9	0.67
	0.56
	0.41
	0.73
	0.72
IDH3G	0.64
	0.57
	0.67
	0.62
	0.68
NDUFS1	0.64
	0.71
	0.57
	0.78
	0.5
AFG3L2	0.62
	0.63
	0.76
	0.62
	0.61
FAHD1	0.61
	0.66
	0.67
	0.54
	0.85
TXNRD2	0.58
	0.73
	0.76
	0.57
	0.72
NDUFB11	0.46
	0.82
	0.58
	0.87
	0.63
ME3	0.77
	0.52
	0.79
	0.73
	0.58
COQ9	0.87
	0.69
	0.66
	0.57
	0.61
NDUFS2	0.76
	0.86
	0.7
	0.48
	0.68
DLD	0.73
	0.76
	0.69
	0.76
	0.55
MDH2	0.7
	0.55
	0.7
	0.88
	0.66
PRDX3	0.63
	0.81
	0.78
	0.73
	0.62
SLC25A4	0.77
	0.72
	0.8
	0.62
	0.67
DLST	0.62
	0.77
	0.65
	0.7
	0.88
RETSAT	0.66
	0.78
	0.72
	0.59
	0.83
UQCRQ	0.81
	0.68
	0.79
	0.67
FSTL1	0.78
	0.88
	0.67
	0.84
	0.54
CHCHD3	0.74
	0.79
	0.85
	0.71
	0.67
MRPS24	0.94
	0.76
	0.67
	0.71
	0.71
SLC25A11	0.72
	0.73
	0.75
	0.82
	0.78
CYC1	0.67
	1.01
	0.79
	0.69
	0.64
COA3	0.77
	0.71
	0.97
	0.68
	0.69
COX6B1	0.84
	0.73
	0.81
	0.65
	0.84
HADHA	0.88
	0.57
	0.75
	0.87
	0.87
LARS2	0.79
	0.84
	0.82
	0.74
	0.78
SDHB	0.76
	0.86
	0.8
	0.66
	0.93
ACO2	0.77
	0.84
	0.9
	0.8
	0.7
PMPCB	1.23
	1.34
	1.12
	1.2
	1.2
ENPP2	1.18
	1.11
	1.32
	1.36
	1.13
COX6C	1.15
	1.44
	1.18
	1.3
	1.15
CRLS1	1.32
	1.14
	1.04
	1.43
	1.32
ECHS1	1.46
	1.26
	1.25
	1.34
	1.05
HADHB	1.23
	1.38
	1.23
	1.32
	1.31
UQCRC2	1.28
	1.24
	1.62
	1.21
	1.17
MTCH2	1.34
	1.49
	1.37
	1.09
	1.52

## Sheet: Fig1d
1d cAMP-stimul proton respiration
LRPPRC	0.53
	0.42
	0.35
	0.42
	0.44
MECR	0.48
	0.48
	0.39
	0.47
	0.55
UCP1	0.51
	0.55
	0.52
	0.56
	0.54
NDUFB9	0.59
	0.52
	0.36
	0.64
	0.67
PRDX3	0.55
	0.76
	0.71
	0.44
	0.54
PANK1	0.62
	0.59
	0.63
	0.53
	0.69
NDUFS1	0.65
	0.74
	0.58
	0.69
	0.46
TXNRD2	0.54
	0.69
	0.74
	0.49
	0.65
CS	0.62
	0.6
	0.75
	0.56
	0.61
FAHD1	0.56
	0.61
	0.63
	0.52
	0.85
AFG3L2	0.6
	0.67
	0.72
	0.66
	0.65
HADHA	0.77
	0.48
	0.59
	0.74
	0.75
IDH3G	0.66
	0.64
	0.75
	0.64
	0.7
SLC25A4	0.82
	0.71
	0.81
	0.59
	0.51
MDH2	0.78
	0.6
	0.76
	0.64
	0.67
CHCHD3	0.75
	0.77
	0.86
	0.61
	0.47
DLD	0.74
	0.77
	0.65
	0.75
	0.55
DLST	0.6
	0.76
	0.63
	0.68
	0.84
FSTL1	0.81
	0.91
	0.69
	0.66
	0.49
UQCRQ	0.78
	0.7
	0.74
	0.65
ME3	0.85
	0.54
	0.87
	0.77
	0.6
COA3	0.75
	0.72
	0.96
	0.56
	0.64
COQ9	0.99
	0.74
	0.72
	0.6
	0.63
RETSAT	0.7
	0.85
	0.79
	0.61
	0.87
HADHB	1.2
	1.31
	1.22
	1.2
	1.24
COX6C	1.2
	1.48
	1.24
	1.32
	1.15
PMPCB	1.35
	1.51
	1.18
	1.21
	1.26
ECHS1	1.48
	1.31
	1.3
	1.37
	1.09
CRLS1	1.37
	1.2
	1.14
	1.49
	1.44
MTCH2	1.37
	1.47
	1.35
	1.05
	1.51
UQCRC1	1.75
	1.28
	1.22
	1.19
	1.36
ENPP2	1.32
	1.23
	1.61
	1.51
	1.16
UQCRC2	1.46
	1.41
	1.87
	1.34

## Sheet: Fig1e
1e maximal respiration
NDUFB11	0.48
	0.77
	0.63
	0.72
	0.61
ACADM	0.66
	0.78
	0.67
	0.81
SDHB	0.82
	0.84
	0.71
	0.56
	0.9
UQCRC2	1.3
	1.22
	1.2
	1.14
	1.27
UQCRC1	1.33
	1.19
	1.19
	1.1
	1.33
UCP1	1.11
	1.3
	1.26
	1.29
	1.22
TXNRD2	1.15
	1.26
	1.34
	1.18
	1.3
UQCC	1.25
	1.31
	1.4
	1.31
	1.15
UQCRQ	1.32
	1.22
	1.33
	1.26
MT-CO2	1.1
	1.31
	1.3
	1.41
	1.69
MT-ATP8	1.04
	1.38
	1.86
	1.51
	1.22
OXNAD1	1.12
	1.11
	1.8
	1.63
	1.38
MTCH2	1.5
	1.68
	1.6
	1.24
	1.69

## Sheet: Fig1f
1f mRNA levels
	WAT						BAT
MTCH2	0.66	0.66	1.18	1.07	1.1	1.27	0.77	1.67	1.53	1.67	1.78	1.28
UCP1	0.36	1.01	0.99	0.53	0.58	0.48	1103.54	3281.02	1739.47	2389.39	3420.35	1276.02
CIDEA	1.04	0.66	1.46	1.38	0.68	0.7	0.84	2.72	2.17	2.72	2.32	1.86
COX7A1	0.67	0.42	1.57	1.11	1.26	1.01	1.14	2.55	3.79	3.76	3.68	1.9

## Sheet: Fig 1g
1g correlation
	MTCH2 correlation with UCP1				MTCH2 correlation with CIDEA				MTCH2 correlation with COX7A1
	MTCH2	UCP1			MTCH2	CIDEA			MTCH2	COX7A1
	0.66	0.36			0.66	1.04			0.66	0.67
	0.66	1.01			0.66	0.66			0.66	0.42
	1.18	0.99			1.18	1.46			1.18	1.57
	1.07	0.53			1.07	1.38			1.07	1.11
	1.1	0.58			1.1	0.68			1.1	1.26
	1.27	0.48			1.27	0.7			1.27	1.01
	0.77	1103.54			0.77	0.84			0.77	1.14
	1.67	3281.02			1.66	2.721			1.66	2.55
	1.53	1739.47			1.53	2.17			1.53	3.79
	1.67	2389.39			1.67	2.73			1.67	3.76
	1.78	3420.35			1.78	2.32			1.78	3.68
	1.28	1276.02			1.28	1.86			1.28	1.9

## Sheet: Fig1h
1h Mtch2 expression in mouse adipose tissues
	iWAT				eWAT				iBAT
	4203	4782	4356	4781	4598	4108	4913	4576	8830	9084	10010

## Sheet: Fig2b
2b normalized counts
scMTCH2 level			visMTCH2 level
BMI<30	BMI≥30		BMI<30	BMI≥30
79.7404	67.4557		75.6996	109.074
27.1928	73.9129		20.1114	53.0503
63.7575	76.2064		42.6195	28.9686
50.8403	23.2514		16.271	174.99
46.6988	74.9099		62.6705	89.7996
13.2896	148.97		47.3167	36.8205
52.3146	114.491		38.9752	17.3341
62.1156	42.9599		82.279	32.8248
60.7852	122.561		68.1653	142.663
98.2766	118.41		41.452	52.9494
52.507	70.3851		19.9927	66.7455
57.0787	53.5613		58.7109	49.8687
67.6826	80.4496		140.482	143.409
21.6106	87.3451		31.8539	15.5935
29.3563	75.1223		45.334	84.3261
70.5602	122.092		88.5516	66.0675
93.2835	42.0415		90.0213	32.1271
40.3247	84.5702		39.6647	43.7861
58.3944	167.692		58.2613	25.7716
32.1002	100.812		71.0434	98.8208
47.887	67.2397		40.3978	81.0386
58.7215	50.1098		92.971	22.9688
49.4025	121.492		32.9386	61.8877
34.9963	50.204		59.5106	29.8826
65.3735	85.0369		56.6816	32.0587
16.4071	86.5713		25.3919	107.077
50.4871	121.23		106.011	193.32
32.8677	230.903		44.6822	89.3796
55.4528	104.045		88.8516	81.0978
44.8273	65.8945		31.7901	109.126
50.0717	70.1617		56.1044	83.5675
31.7878	39.3755		94.1409	60.8196
52.4566	38.3104		39.4425	69.5879
110.975	105.994		25.9089	64.8717
91.5385	34.4476		57.8668	87.5654
67.187	156.769		22.023	73.7254
74.9222	161.194		51.3201	72.1071
87.2956	118.246		49.8557	78.8664
118.813	142.648		50.8199	57.4352
49.5113	81.3097		118.434	47.9916
51.9565	50.3468		39.0948	93.0489
31.1482	67.802		33.3977	127.223
57.583	165.805		59.4679	99.6551
100.379	78.4378		81.9564	97.9665
21.6316	173.639		102.812	55.2391
87.0212	62.0361		62.3561	104.735
25.5667	48.6301		81.9119	49.8864
35.3676	63.8166		182.399	60.2457
75.4714	147.672		121.629	68.1196
34.7086	126.511		30.3408	90.4194
54.7127	48.8844		61.8631	81.1563
38.4428	79.2113		54.5683	73.064
17.7176	202.186		35.5685	80.4055
50.5873	159.431		59.4446	70.0208
70.923	41.4663		77.7631	100.892
44.9302	176.904		57.9151	81.4395
47.4901	91.7473		45.529	83.9315
118.593	198.321		53.5985	75.0308
53.8081	33.7253		178.713	71.4931
28.2502	142.2		62.2316	51.3778
68.8288	72.3962		132.231	109.575
103.767	45.3081		44.6665	63.8428
41.063	121.662		52.718	65.8362
52.9671	60.5807		115.943	41.4308
43.037	47.9886		83.3758	92.4324
72.0238	74.823		78.3881	133.291
95.5141	71.614		60.4728	71.205
103.056	62.4887		14.3331	50.136
73.0449	70.2591		47.9514	168.912
61.4668	61.6028		75.6213	64.8994
	75.3676		79.5445	54.9345
	29.2137		30.6168	57.2916
	74.4907		74.8549	130.423
	81.8787		76.4999	96.3969
	82.6454		75.9447	84.3658
	86.6998		37.2589	142.9
	39.6148		19.9911	59.5739
	55.8962		40.8812	142.288
	33.5233		142.352	52.7176
	55.8719		67.7562	78.4264
	133.788		31.9332	39.0146
	104.411		16.6149	71.5768
	159.022		76.6365	43.3075
	67.1885		65.0512	176.931
	108.416		56.9529	137.427
	32.1769		135.605	68.2171
	33.8923		55.5486	95.0502
	80.5558		111.784	80.3863
	30.6846		109.765	53.2273
	96.0341		58.7242	19.716
	45.0666		28.8432	94.4755
	69.8676		39.6619	54.4883
	59.7968		73.9149	123.265
	63.1354		269.323	117.889
	101.418		140.116	76.3557
	156.574		140.606	71.2277
	106.217			74.0492
	178.447			98.1004
	334.416			55.7445
	55.634			78.5906
	101.895			22.6513
	102.377			59.715
	44.0682			76.2426
	92.9769			30.5005
	99.739			109.883
	62.0753			26.4767
	84.2762			99.8989
	147.893			183.811
	40.8981			128.177
	72.4647			60.1124
	32.3736			95.9634
	43.8178			95.6816
	204.216			135.91
	56.4827			110.885
	98.3429			147.082
	110.354			86.7188
	182.772			70.4896
	105.215			34.0726
	133.54			43.294
	122.059			96.07
	38.1208			53.3888
	53.5998			57.5084
	85.3972			76.698
	95.3419			56.8945
	218.198			85.4287
	61.3153			92.9832
	48.099			55.3618
	92.0005			123.593
	82.9414			45.6647
	52.5934			66.5797
	82.3758			68.2536
	176.377			82.1704
	72.0949			69.7976
	110.869			83.8719
	106.5			64.6682
	81.6863			118.766
	53.2454			75.8088
	115.128			150.247
	116.684			56.5178
	76.8768			106.826
	72.4197			188.15
	66.6837			145.454
	73.6736			161.636
	49.952			49.6895
	31.6548			86.9303
	33.5797			61.1894
	76.4473			70.2975
	144.591			141.931
	77.6982			104.282
	161.556			132.021
	84.8256			86.8925
	96.7296			29.2552
	120.637			78.7028
	79.8332			35.0941
	113.544			18.546
	38.082			81.3257
	79.4532			69.3527
	50.2957			68.7931
	118.151			62.5344
	36.9282			30.489
	97.6029			110.828
	180.839			96.0262
	125.047			90.7007
	65.6256			89.838
	59.1369			108.55
	41.2192			79.2343
	107.191			131.867
	66.6941			87.5284
	111.07			70.4715
	38.0823			68.0857
	104.607			51.5334
	64.7301			173.025
	72.52			97.6489
	58.8688			120.417
	68.4017			87.8768
	205.765			152.333
	33.6194			106.431
	147.76			78.2784
	63.9619			96.1685
	88.4252			32.2891
	59.9152			75.6352
	139.596			89.8535
	73.0742			71.2731
	62.3478			96.7206
	55.6688			80.6327
	68.2716			63.6294
	27.5573			130.926
	33.3201			43.721
	90.2664			114.728
	86.6087			75.0296
	150.447			70.6225
	57.3868			102.805
	74.4267			91.0184
	86.3234			53.6436
	134.595			174.208
	145.923			77.7387
	89.5458			113.427
	64.6558			79.2604
	106.157			75.2633
	41.4815			135.141
	57.1028			71.3804
	95.3271			79.5417
	87.9634			34.9442
	106.936			70.8739
	59.9706			104.085
	141.94			153.241
	63.6764			87.0765
	54.3108			89.408
	92.443			46.3919
	50.604			45.1872
	121.719			79.5391
	40.8111			64.2742
	85.4871			80.0208
	83.7219			91.2646
	107.495			184.624
	74.4571			109.783
	60.859			78.7459
	53.3096			33.8126
	54.3694			46.6985
	53.8202			60.5247
	95.8533			54.4821
	64.418			43.2966
	124.559			163.675
	59.1936			121.987
	62.4422			65.9522
	187.267			50.2069
	133.69			124.93
	56.0529			99.1766
	63.0573			105.783
	73.0569			101.275
	180.292			57.9783
	141.905			92.1691
	78.4582			107.451
	51.1459			38.2926
	139.695			67.8599
	71.2001			135.841
	78.5163			136.075
	35.6178			64.4497
	85.9979			46.5036
	38.82			64.1586
	82.0926			71.5188
	35.8611			85.6339
	29.5336			60.7556
	211.318			95.774
	110.354			122.052
	155.279			34.9075
	64.25			110.686
	157.675			74.4847
	47.5851			82.9018
	89.7225			53.7857
	76.8136			84.1673
	93.6491			135.189
	36.3409			35.2001
	56.3867			103.478
	73.1174			111.314
	92.4905			75.4768
	55.6109			87.5357
	122.954			122.131
	123.869			64.4214
	110.758			74.1232
	65.3635			83.6095
	195.772			31.4695
	108.439			65.2311
	77.2184			70.6435
	111.513			74.8134
	52.2776			77.2419
	178.976			79.6455
	75.3569			51.0591
	129.33			50.572
	57.0553			62.0996
	45.6076			84.8682
	58.0748			129.26
	80.4322			85.5047
	155.99			116.124
	82.2017			46.0176
	20.7791			134.439
	44.0656			71.9589
	40.8486			192.228
	55.3476			162.182
	28.1829			71.0953
	66.1996			46.8914
	78.7387			71.9172
	46.4422			47.3383
	117.714			21.7733
	197.642			72.5288
	84.0351			172.43
	132.501			131.285
	165.214			105.1
	134.283			129.976
	96.4802			70.0464
	73.061			70.1175
	161.674			70.6037
	113.128			155.581
	60.1753			72.5297
	108.118			58.0604
	101.891			41.0982
	89.8624			125.943
	52.9319			45.3949
	58.5759			193.329
	97.3121			56.1387
	90.1977			16.5639
	67.2792			119.969
	117.168			58.4387
	91.523			68.5987
	137.037			89.068
	95.9532			94.6072
	100.283			50.4652
	66.8414			106.565
	113.442			62.8208
	47.121			62.0064
	49.9333			123.354
	50.3707			133.564
	62.3675			90.0553
	19.5532			74.5091
	34.5285			100.255
	77.7542			107.553
	101.831			133.951
	56.7212			67.5455
	97.0568			102.031
	62.6929			108.258
	49.8681			68.6586
	101.756			54.6153
	71.73			44.8797
	82.0827			112.858
	34.2903			179.847
	149.154			42.3308
	53.7262			130.552
	120.553			125.156
	93.9104			115.377
	87.5531			147.764
	196.607			135.887
	50.2165			80.5824
	62.1009			37.5567
	37.3013			62.457
	96.0259			76.9159
	27.7074			89.8223
	212.498			124.264
	155.008			83.4397
	40.1229			43.0001
	134.057			100.515
	79.4786			127.268
	135.114			38.8651
	43.0655			116.773
	108.406			89.658
	216.222			98.6388
	107.906			82.4766
	64.1429			130.408
	87.3754			113.495
	74.1068			87.6641
	85.9971			155.923
	41.0285			130.495
	80.6536			60.1901
	91.5153			156.585
	50.166			82.4455
	299.442			102.463
	94.0569			64.6722
	53.849			50.9564
	69.8011			89.6454
	31.6724			76.7094
	201.792			70.4409
	26.3678			88.5223
	50.0097			20.2266
	74.5891			114.184
	222.71			69.2363
	121.305			83.7501
	81.7097			98.4766
	61.0101			31.2108
	70.7613			86.6755
	71.0331			79.7176
	62.3184			305.721
	72.623			86.0532
	54.9308			138.017
	20.6458			71.48
	44.4271			32.7439
	65.1607			83.6817
	20.1777			70.4821
	57.1198			158.285
	20.9989			100.019
	96.4146			51.3812
	52.2567			135.938
	37.0766			115.112
	75.6237			124.931
	134.147			180.758
	153.803			84.0352
	181.388			164.565
	87.0343			108.488
	134.899			125.098
	44.1488			54.3492
	63.0078			41.517
	59.0175			121.002
	121.312			126.803
	153.968			56.3298
	36.6838			66.0989
	59.3368			65.8028
	40.1902			132.68
	76.9849			86.4898
	64.5501			103.067
	82.0281			119.623
	143.746			35.3006
	31.9049			123.743
	63.6754			93.9133
	111.335			61.0588
	33.5747			151.435
	89.2332			65.0938
	75.1075			119.725
	80.7383			96.5
	90.1672			66.2856
	64.8422			127.881
	82.9362			22.7368
	84.1158			60.1442
	52.7458			59.2442
	93.1842			88.8871
	60.5095			26.8952
	44.5436			94.9095
	135.58			93.746
	54.931			85.1409
	90.4039			77.8342
	59.4813			94.6239
	63.2079			209.413
	53.5003			85.9143
	49.8803			62.1619
	31.3205			83.4957
	67.2015			82.076
	40.9316			68.0571
	106.337			179.74
	87.732			17.0894
	177.863			97.0397
	91.2259			69.5449
	161.72			48.7593
	159.016			44.5434
	87.3185			93.2394
	128.223			69.9798
	119.552			61.118
	58.6208			101.233
	83.028			59.1312
	94.8655			69.7169
	181.141			102.132
	97.5747			79.903
	60.2716			64.8413
	153.631			66.1063
	118.964			139.625
	108.706			94.5106
	38.3554			73.9933
	100.462			151.057
	178.859			125.221
	54.32			17.4249
	70.6887			120.406
	41.23			68.9512
	43.321			68.5352
	91.3752			58.0484
	113.524			107.781
	30.5924			47.583
	48.8031			97.3513
	83.253			69.8351
	48.0343			105.893
	39.6839			53.1671
	124.809			52.8698
	64.6428			95.4048
	152.216			48.9059
	64.2558			117.778
	118.474			69.4622
	51.6453			128.047
	69.2083			79.8819
	163.118			72.3214
	68.7885			64.3786
	42.8284			67.7123
	244.681			202.277
	148.518			92.0895
	123.905			106.201
	131.707			66.1404
	116.084			41.483
	41.4111			59.2162
	78.6025			87.2837
	18.9912			55.57
	87.6629			90.2394
	105.136			105.908
	82.9016			63.7455
	97.13			67.2503
	47.0529			81.9358
	38.1228			29.7601
	260.479			157.547
	92.2441			50.3928
	98.6743			41.3986
	118.139			92.4262
	62.4442			98.451
	65.4801			148.033
	70.9609			71.2218
	68.7977			36.7325
	286.51			150.37
	45.9489			121.016
	117.551			100.355
	92.8025			80.4035
	64.5788			122.344
	44.2351			93.1994
	108.067			57.8527
	53.5736			182.319
	29.3333			157.84
	65.5445			120.406
	103.335			123.109
	46.5207			85.8944
	179.384			149.058
	48.3744			89.4692
	152.131			155.924
	66.9971			33.8905
	176.663			52.6648
	52.8914			65.8705
	76.6806			109.283
	54.2503			71.8539
	53.6737			93.227
	85.1347			157.414
	121.049			67.0346
	55.9495			122.439
	49.8018			56.8031
	69.3981			68.0506
	76.2484			33.6364
	62.7734			103.882
	61.1414			38.7445
	33.7342			30.0764
	48.7638			100.33
	166.877			114.851
	29.7492			91.4152
	145.609			63.1299
	255.294			65.3987
	117.279			98.981
	56.2171			111.324
	75.2292			96.6394
	164.91			94.1642
	72.0773			110.653
	112.64			84.1649
	84.1451			62.0054
	79.0742			54.4041
	44.9288			141.273
	117.956			28.9464
	84.4663			106.81
	151.729			54.3744
	53.8896			32.1752
	99.246			94.4768
	105.847			41.8787
	54.265			87.6134
	110.457			124.961
	43.3386			122.532
	58.8657			123.135
	71.767			85.7075
	55.7693			127.091
	73.9717			74.5688
	70.8959			89.4314
	56.5548			139.019
	63.4861			40.582
	44.0216			78.3842
	27.993			68.0277
	46.0339			83.1536
	108.615			160.198
	153.866			45.3559
	64.5618			66.6545
	108.236			61.4464
	47.966			54.3408
	116.611			61.1154
	41.226			91.5024
	98.3654			131.754
	129.763			45.1014
	64.85			95.9498
	60.7777			81.0244
	113.177			94.7497
	88.831			118.025
	68.0833			70.5653
				166.373
				52.3332
				69.816
				79.1943
				104.391
				74.0472
				76.5141
				54.2281
				29.5272
				88.0155
				83.0373
				136.464
				106.473
				79.4452
				133.392
				21.3743
				100.369
				53.0499
				62.4481
				78.4941
				42.4821
				151.471
				108.829
				88.1756
				62.2105
				76.6036
				133.316
				77.9377
				159.78
				27.6429
				52.7681
				84.6176
				110.402
				38.814
				82.8975
				86.6185
				85.1576
				172.875
				71.721
				120.519
				114.344
				25.7889
				86.4631
				70.1196
				85.3409
				162.195
				176.976
				76.2523
				87.3279
				57.618
				134.123
				89.8885
				186.742
				73.4638
				58.3595
				55.5287
				104.664
				122.41
				82.3042
				51.038

## Sheet: Fig2c
2c scMTCH2 correlation
scMTCH2	BMI	Body fat	FPI	FFAs	Leptin	SC_fat	SC_max
106.936	44.789	46.5	165.3	0.64	49.5	1948	512.3
78.5163	45.8261	54.6	98.7	0.26	54.2	849	456.7
82.9362	52.0813	55.9	109.4	0.25	48.6	976	501.7
52.4566	24.6904	23.4	4.6	0.2	26.9	53
34.7086	26.8136	29.7	72.3	0.49	13.7	311.4	157.2
34.9963	23.9869	19.8	10.6		3.4	50.4	143.6						p value for 2c
74.9222	24.9896	20.8	15.2			124	199.5							scMTCH2	BMI	Body fat	FPI	FFAs	Leptin	SC_fat	SC_max
62.1156	21.0828	19.8	5.2	0.05	12.9	22	168.3						scMTCH2		0.00137047	2.6699e-08	0.0588927	0.0318734	0.00246083	0.0181512	0.000997836
67.6826	22.8571	20.7	9.4		1.1	62.3	236.5						BMI	0.00137047		7.46072e-133	3.97772e-49	2.13198e-07	3.90501e-57	1.05451e-32	1.13879e-06
57.0787	22.6003	19.4	6.3	0.08	7.6	52.7	190.6						Body fat	2.6699e-08	7.46072e-133		5.77018e-21	0.00140896	9.62595e-47	1.62872e-21	0.000459645
50.4871	24.0882	24.5	63.7		20.7	97	231.1						FPI	0.0588927	3.97772e-49	5.77018e-21		0.00498246	1.05615e-17	2.32673e-06	0.00199882
53.5613	32.788	27.6	36.7		13.4	976	241.9						FFAs	0.0318734	2.13198e-07	0.00140896	0.00498246		0.00239027	2.87551e-05	0.0375074
49.5113	25.3934	23.7	12.6	0.16	4.1	135	247.4						Leptin	0.00246083	3.90501e-57	9.62595e-47	1.05615e-17	0.00239027		1.18669e-20	0.000213743
47.4901	27.1731	24.1	21		15.7	654	244.6						SC_fat	0.0181512	1.05451e-32	1.62872e-21	2.32673e-06	2.87551e-05	1.18669e-20		1.43138e-10
28.2502	27.852	42.1	89.3		12.7	396	236.4						SC_max	0.000997836	1.13879e-06	0.000459645	0.00199882	0.0375074	0.000213743	1.43138e-10
13.2896	20.7613	18.4	6.2	0.05	2.2	83	223.4
70.923	27.1314	24.3	20.9	0.25	19.8	184	228.5
87.2956	25.2826	23.4	94.5		12.7	134	220.9
93.2835	23.4075	14.5	12.8	0.21	4.99	285	195
86.5713	35.0128	29.7	19.7		22.1	559
23.2514	30.6148	32.8	14.2		11.7	452
21.6316	25.9455	21.8	5.9		5.9	96	184.2
16.4071	24.0493	23.7	2.9	0.6		82	228.5
17.7176	27.0169	28.4	41.3	0.22	8.7	318
79.7404	19.2894	13.2	62.3		2.6	32
33.6194	43.7749	44.5	11.7	0.22	37.6
110.975	24.6904	30.6	8.4	0.05	50	1160	215.9
108.406	49.4497	42.6	75.96	0.55	51.1
84.8256	42.5308	38.3	24.3	0.71	50.1		594
70.2591	39.0925	35.6	2.1		55.2
36.3409	46.2019	45.6	50.4		49.7
56.3867	46.2169	44.2	97.75	0.53	45.3
44.8273	24.4473	22.9	15.6	0.16	9.6	49.7
35.3676	26.398	27	25.6	0.1	15.4	194	204
104.045	35.7143	41.6			33.6	850
27.7074	49.0779	50.9	32.6		52.9		188.5
70.3851	32.7705	26.8	12.4	0.78	16.7	634
52.3146	20.9366	17.6	2.6	0.08	0.98	25
46.6988	20.7031	18.4	8.4		1.3	34
38.4428	26.8387	25.9	21.1	0.2	16.4	409
38.3104	35.9862	37.1	15.4		35.9	834
87.0343	51.0593	45.6	51.2	0.11	39.1		855
72.0238	28.9062	30.5	83.2	0.13	14.9	421
58.7215	23.8751	24.3	12.1	0.15	10.2	58
32.3736	41.2742	41.2	24.1		29.8	1492
35.6178	45.8667	51.3	69.3	0.41		1834
33.7342	59.7833	56.7	112		86.3	2164
31.1482	25.5922	23.1	3.7	0.24	10.2	204	247.4
21.6106	22.8624	24.3	2.6	0.05	12.9	102	199.5
50.0717	24.6181	18.6	11.9	0.3	3.6	91
20.1777	50.6887	53.5	86.3	0.21	40.1	2058
40.3247	23.4236	21.6	23.9	0.02	3.7	43
29.3563	23.1206	21.1	24.3	0.13	6.4	79	101
75.4714	26.4463	28.5	19.5	0.19	11.5	245
54.32	53.7574	55.4	92.4		41.7	1865
73.9129	30.4438	38.5	35.9	0.11	22.5	583
32.8677	24.1633	21.1	6.7	0.2	5.4	63
41.063	28.4053	19.9	6.4	0.34	4.3	319
84.5702	33.834	36.7	29.4	0.2	40.3	1064
50.8403	20.5499	16.7	15.3	0.2	1.8	29
99.246	63.0442	52.5	106.5		46.3	2491
70.8959	64.9114	49.8	164.5	1.45	62.5	2431	736
64.5618	67.3718	55.1	843.1	0.84	82.4	2236
50.604	44.9219	38.7	45.5	0.42	51.9	1934
68.7977	57.0934	47.8	84.2		45.5	2063	524
116.084	55.5556		76.3	1.16	32.9
118.41	32.7694	40.5	3.9	0.02	29.4	841
69.2083	54.9434	48.6	429.6		46.5	2318
134.057	49.2195	52.3	29.4			1628
58.3944	23.5078	24.1	5.5	0.32	11.6	23	195.7
60.7852	22.0386	20.5	9.7	0.08	4.3	50	209.2
57.583	25.5937	21.3	9.4		2.1	182	230.6
76.2064	30.4867	40	63.2	0.21	26.4	392
73.061	47.3469	48.58	124	0.32	50.1	1834
74.4907	39.3503	45.2	36.4	0.1	38.5	954
118.593	27.1809	22.7	6.4				164.4
71.614	38.866	33.5	63.5				413
31.7878	24.6181	22.2	4.5		11.3		216
122.561	32.3884	39.4	85		29.4
93.9104	48.9292	43.8	97.6		59.2
48.8844	38.0142	33.3	101.5		33.2		409
73.0449	29.7056	26.9	150		59.5		405
70.5602	23.1405		10.6
87.5531	48.9292	43.2	154.8		50.3
118.813	25.2826	24.3	157.49	0.56	9.4		202.2
85.9979	45.8667	40.8	106				682
74.9099	31.4173	40.6	44.17		33.2		210
74.5891	50.3616	43.7	109.7		30.2		594
122.092	33.564	31.6	24.3		15.8		418
93.6491	46.1752	54.67	201.52	0.86	26.8		206
57.1198	50.6887	52.8			46.2		856
62.4442	56.6216	48.7	284		48.9
100.379	25.8645	26.4	22.37		5.7		228.5
67.187	24.9199		97.17		2.1		228.5
92.4905	46.2616	53	28.6		48.2		196.6
63.7575	20.3428		19.19				196.6
75.3676	39.1837	51.2	46.13				189.3
52.9671	28.5156	37.5	95.22		5.4		224.2
68.0833	73.8683	56.7	106.3		45.6		222.1
43.037	28.7197	29.8	17.74		9.7		187.5
53.8896	62.756	55.4	295.5		66.2
65.1607	50.6844	56.3	41.6		59.8
84.1451	61.7143	49.4	442.9
61.0101	50.4321	46.3	364		76.9
64.85	71.5694	58.6	942.5		81.1
50.2165	49.0179	54.2	269		53.3
47.121	48.0969	52.3	163.4		78.1
36.9282	42.9066	45.1	105		41.7
49.8681	48.5467	50.7	164		59.4
63.8166	37.8329	46.1	41.3		40.7
54.7127	26.8245	24.3	14.6		10.8		206
49.4025	23.8884	18.5	12.1				184.1
53.8081	27.5482	38.9	9.4		5.6		244
67.2015	52.8395	44.6	112.1		41.9		220.1
50.5873	27.0552	32.4	10.9		5.7		200.3
62.0361	37.3702	48.45	103.6		54.2		191.1
99.739	41.1759	37.33	207.1		57.1		204.1
67.4557	30.3592	35.9	21.3		10.7		210
19.5532	48.1994	43.7	245.1		48.2
66.9971	58.5938	53.9	625.4
65.3635	46.4753	42.9	412		76.5		537
82.9016	55.8594	52.7	69.8		51.8
88.831	73.1596	60.4	65		59.4		784
95.5141	29.0547	30.6	5.9		14.2		191.1
123.905	55.2486	36.7	513		33.7
59.1369	43.2256	41.1	84		25.6
82.2017	46.9018	44.4	281.2		32.6		695
79.4532	42.8617	36.9	111.9
73.6736	42.2777	37.4	54				549
62.3478	43.9832	46.8			30.8
78.4582	45.679	44.6	84.8
64.8422	52.0598	51.4	246		21.4
85.0369	35.0032	34.2	43.2		36.02
55.8719	39.8796	49.02	14.9		26.98
60.7777	71.7316	48.05	213.6		52.3
40.1229	49.2188	47.52	138.8		30.14
101.891	47.6562	50.6	127
98.3429	41.4541	52.3			33.3
27.993	65.6145		653.4		28.7
58.0748	46.7774	49.6	94.5		31.2
34.5285	48.2894	41.6	88.1		32.8
92.2441	56.4014	54.3	95.6		63.4
90.2664	44.2807	51.4	84.6		52.2
33.5747	51.7892	54.3	196		22.7
70.6887	53.7778	54.1	249		58.2
62.7734	59.7656	59.6	591.8		102
40.8111	44.9424		229		51.2
40.1902	51.5314	53.4	219.9		45.2
113.524	54.0833	50.8	199.6		49.5
53.3096	45.1665	43.6	142		30.7
45.6076	46.7128	48.2			32.5
46.0339	65.9014	50.6	425.3
31.9049	51.6242	52.3	21.3		35.9
108.236	67.5645	56.9	842.5
52.2567	50.7812	54.6	156		29.7
20.6458	50.6122	59.7	194.2		32.8
31.6548	42.2954	49.2	18.9		27.8
49.9333	48.0969	50.8			40.5
107.495	45.0322	51.7	26.7		71.3
72.0773	60.941	60.4	625		55.9
64.5788	57.6088	58.3	485.9
120.553	48.9206	44.2	412		61.9
82.6454	39.4266	41.9	27.9
63.9619	43.9342	49.8	110.5		45.8
52.9319	47.6581	44.4	246
55.4528	24.1633		11.2		0.83		153.7
27.1928	19.9251	17.2	4.1		4.1
66.6941	43.5091	44.28	160		19.69		178.1
63.4861	65.238	54.36	82.9
40.8981	41.2349	46	29.8		30.58		160.8
32.1002	23.6244	22.9	5.6		18.9
44.0216	65.4372	58.93	172		59.6		204
87.6629	55.7093	56.88	114.4		20.8		231.1
105.136	55.831	58.58	329.4		82.1		188.5
51.9565	25.4694	21.1	8.1		1.03		159
44.9302	27.1605	25.4	9.4		3.64		172.1
48.0343	54.2936	37.82	234		32.48		192.8
108.118	47.6364	34.1	274.4		61.66
48.3744	58.2659	42.98	111.3		48.7
42.0415	33.5938	40.2	14.5		37.59		170.2
49.952	42.2926	48.81	39.4		36.19		197.2
59.1936	45.3704	49.39	190.4		44.7
52.2776	46.6134	54.06	218.1		39
90.4039	52.5252	51.02	187.6		56.92
63.0573	45.5166	49.64	41		26.42
59.4813	52.5252	51.96	116		31.34
29.3333	58.0636	39.67	103.4		26.3
39.6839	54.3098	45.2	75.3		47.94
25.5667	26.2164	27.1	9.4		6.7
28.1829	47.1115	46.73	137.1		28.21
64.1429	49.4819	43.7	426
45.0666	40.404	47.1	19.4		26.4
69.3981	59.1631	44.5	32.6		85.6		587
55.8962	39.6825	42.6	49.5
44.2351	57.8125	56.4	129		32.9
106.217	40.625	40.7	101.2		59.2
62.4887	39.0368	34.1	65		81.2		429
20.9989	50.7629	51.4	461
55.6688	44.1161	44.2	49				659
60.1753	47.5309	43.1	148	0.43	14.6
39.6148	39.6813		41.3		24.8
67.2397	34.7222	28.5	42
38.1208	41.6614	38.5	569	0.22	93.5
50.3707	48.1139	49.1	101.2		29.4
38.082	42.8284	42.8	364		51.2		564
29.2137	39.1975	36.5	63.4		25.3
117.168	47.8316	43.8	21.8		24.6		563
121.23	35.4308	32.1	22.3				510
53.6737	58.8152	55	89.7		87.3
86.3234	44.4662	43.2	69		22.9
85.3972	41.6652	37.4	36.8				564
67.802	37.1758	37.5	36.4		37.1		528
121.662	38.6675	45.9	109
118.151	42.8951	39.7	68		31.5
87.732	53.0675	44.7			35.2
124.809	54.3618	51.4			79.5		654
63.6764	44.8646	38.5	87		34.8		541
56.5548	65.1927	52.4	95.8		56.4
26.3678	50.3214	52.5	24		72.5		845
41.4815	44.6944	43.1	31.5
71.2001	45.7856	44.2	26.3		46.8
144.591	42.3855	36.8	41.3		42.9
134.899	51.1322	50.6	58		46.5		593
204.216	41.4016	46.2	64		16.8
92.443	44.8887	39.7	74		55.9
75.1223	33.5315	33.3
80.6536	49.5868	51.3	159.7		38.7
141.94	44.8164	49.8	148.3
87.3185	53.4188	51.8	84.2		84.5
55.6109	46.2963	45.6	21.9		59.6
141.905	45.6747	48.7	69.5		22.9
79.4786	49.2709	59.1			50.3
43.8178	41.381	44.6	11.7		20.7
72.3962	38.5306	54.97	135		15.5
37.3013	49.0703	48.6	85.6		42.8
105.215	41.5765	50.7	45.2		52.1
96.4802	47.3425	55.5	294		58.2
33.8923	40.2816	47.9	25.9		24.7
115.128	42.0606	46.3	51.6		43.8
69.8676	40.404	49.7	32.3		21.7
118.474	54.8477	45.6	452		50.3
60.5807	38.6675	48.7	94		29.4
89.2332	51.8943	48.9	105		43.1
41.0285	49.5351	51.7	39.4
73.0569	45.5166	43.9	38		84
56.7212	48.3755	40.9	296.4		52.9
60.2716	53.5899	50.6	300.5		26.3
178.447	40.6445	50.6	29.8
107.191	43.4903	43.2	28.7		52.8
43.0655	49.4277	44.4	25.8		9.8
44.0656	46.9719	50.6			44.4
49.8803	52.7312	50.9	126.8
66.6837	42.2406	46.7	242		68.7
80.4322	46.8104	39.9	311		13.7
68.2716	44.1198	37.8	32.4
64.418	45.3515	50.9	20.4		55.5
116.611	68.5121	55.6	403.9		55.7
110.457	63.7755	54.3	394		58.7
103.335	58.1095	56.4	195		44.9
47.5851	46.0601	44.5	22.7
50.0097	50.3214		68
97.3121	47.6891	48.2	155		25.9
36.6838	51.4233	48.9	49.7		45.8
222.71	50.3616	50.6	126		70.6
53.849	50.0683	50.3	154		96
132.501	47.2672	45.3	74.3		56.3
182.772	41.5225	45.5	94.5		24.1
113.177	72.8408	62.4	865.9		56.4
41.226	68.5121	52.3	111
55.3476	47.0156	52.4	102.5		24.5
20.7791	46.9018	50.2	15.9
64.6428	54.4986	44.5	62.3
75.1075	51.9031	56.3	382.4		62.5
56.2171	60.4765	57.9	455.8		42.1
129.33	46.6754	47.6	76.5
40.9316	52.8926	51.98	67.5		29.47
29.7492	60.1562	51.64	70.3		41.2
93.1842	52.2491	45.7	62.5		33.6		204
101.831	48.3369	47.96	52.5		48.4		213.5
30.5924	54.2041	43.73	177.1		63.31		215.9
27.5573	44.1358	51.05	85.8				236.4
51.6453	54.8891	36.42	50.8		23.15		206.4
102.377	40.8934	34.41	187.8		10.08		184.2
72.4197	42.1627	47.7	102.2		29.29		186.3
31.6724	50.0721	43.91	224.9		54.9
64.7301	43.6046	50.85	87.4		32.27		197.2
153.631	53.6272	51.85	67		44.6		172.1
82.0926	45.8962	52.5	116.7
67.2792	47.7513	51.1	182.6		46.16		172.1
108.416	40.1384	42.35	144.1		22.8		164.5
54.9308	50.5988	60.3	70.8		20.39		174.1
118.964	53.6332	53.28	132		39.85		184.2
205.765	43.7551	48.82	94.7		56.08		218.5
94.0569	49.8398	42.87	76.2		89.65		215.9
30.6846	40.3912	36.58	114.7		29.8		208.7
89.8624	47.6562	43.9	94.2		67.77		208.7
57.3868	44.4581	49.2	122.3		46.84		211.1
38.82	45.8795	50.7	100.3		34.81
103.767	28.306	36.4	11.7		12.35
78.6025	55.6264	53.44	55.1		53.1
46.5207	58.1315	53.98	642.5		69.96		191.1
38.1228	56.25	55.4	85.5		51.55		213.9
75.2292	60.4821	49.8	584		87.5		213.9
72.4647	41.2701	44.58	22		29.1		210
37.0766	50.9388	51.9	203.7		66.9		191.1
74.1068	49.5109	54.24	87.1		34.57		128
55.7693	64.6465	54.76	84		63.8		208
18.9912	55.704	53.32	75		34.99		220.1
62.0753	41.1765	45.2	97.2		18.84
41.2192	43.4158	52.9	133.3		40.66
95.3419	41.6652	45.8	71.8		15.42
52.5934	41.7969	45.8	68.2		37.47
112.64	61.6497	58.9	151.4		81.2
181.141	53.4617	50.28	117		66.4
43.321	53.9792	52.4	652.8		59.1		659
91.3752	54.054	50.7	415		19.6
110.869	41.9753		63.4		25.5
59.9152	43.9427	48.6	261		20.6
103.056	29.0698		15.2		6.9
155.008	49.2139	44.1	247				758
134.595	44.6163	43.7	194.2		19.8
34.4476	36.1323	40.9	14.8
97.6029	42.9072	39.8	87.8		84.2
151.729	62.435	58.7	84.2		87.1
101.418	40.5625	48.6	43.3
77.2184	46.5952	38.6	21.5		14.5
38.3554	53.6548	45.6	164		84.2
62.6929	48.4429	45.3	154
101.895	40.8889				16.5
41.23	53.9062	33.61	83.3		63.53
44.1488	51.1719	41.37	182.8		47.32
62.3184	50.5651	38.39	96		42.03
105.994	36.1313	32.8	50.3		6.88
83.7219	45.0069	35.06	151.7		26.3
34.2903	48.8522	53.4	165		39.5
44.4271	50.6293	52.4	199.3		56.3
41.4663	38.2041	39.7	58.9		29.4
105.847	63.1233	54.3	694		54.1
113.128	47.4773	49.7	81.4		44.9
113.442	48.0014	39.62	227.6		16.5
121.305	50.3651	57.2	54
96.4146	50.7685	50.7	126.9		22.8
71.73	48.7764	50.1	246.5
53.5998	41.6614	46.5	54.2		41.2
29.5336	45.9137	48.5	152.3
83.028	53.4599	50.7	294		52.8
41.4111	55.5775	55.1	26.3		25.9
35.8611	45.8962	54.2	9.6		37
85.1347	58.8156		89		57.2
47.0529	56.2092	55.1	413		44.4
73.1174	46.2222	44.6	254		48.3
64.6558	44.6367	50.7	92		74.7
44.5436	52.3187	57.3	169.4		29.8
78.4378	37.2024	40.7	45.1		37.5
145.609	60.1627	56.4	528		46.9
91.7473	38.2653	42.1	16.5		25.5
48.7638	59.8719	50.3	569.2		62.2
52.7458	52.1234	59.4	264		40.3
80.4496	32.9507	40.5	62.5		24.6
43.3386	64.0019	52.1	452.8		79.9
95.9532	47.9737	40.13	195.6		23.2
38.0823	43.5799	48.7	64.5		54.6
33.7253	38.3664	40.3	52		52.7
54.265	63.2911	42.4
117.714	47.259	44.6	176.5		21.7
59.7968	40.404	43.5	82.4
68.4017	43.7098	53.23	16.1
75.6237	50.9695	52.7	94		26.4
84.2762	41.1765	43.7	63		26.8
53.7262	48.9093	44.7
116.684	42.0642	37.5	16.4				568
133.788	39.8864	49.2	86
59.3368	51.4233	54.6	312
83.253	54.2355	54.6	594		55.9
114.491	31.975	27.3
58.8688	43.694	41.2
73.0742	43.9446	49.6	24.5
107.906	49.4749	56.4	52
76.4473	42.3667	40.3	195				613
155.279	45.992	45	48.5				843
52.507	22.4914		5.9		5.8
87.3754	49.4819	61.5	63.1
196.607	48.9991	54.2	142.8
147.893	41.1972	44.4	51.6
86.6998	39.6107	38.03	131.1		19.4
157.675	46.0208	59.09	72.1		61.5
147.672	37.8906	50.53	186.9
180.292	45.5464	42	103		20.5
148.97	31.6032	36.47	26.7		16.1
61.3153	41.6934	46.3	19.4		32.9
97.13	56.0554	55.6	169		69
121.049	58.8235	50.6	632.5		68.9
33.3201	44.2278	41.6			37.9
89.7225	46.0663	51.2	158		32.2
71.767	64.5619	60.7	459		86.1
81.6863	42.0415	46.8	64		21.9
176.663	58.6397	54.3	194		40.5
89.5458	44.6187	49.7	127		90.1
82.0827	48.7821	48.7	98.6		41.3
56.0529	45.5096	49.8	124		38.5
135.114	49.3407	48.8	120
100.283	47.9918	52.3	105		53.7
90.1672	52.0069	55.2	163		36.9
42.8284	55.0964	57.1	339		61.2
33.5233	39.7361	47.1	42		62.6
49.8018	59.14	55.2	259.6		93.2
57.0553	46.7019	36.9	184		28.2
50.3468	37.1135	41.8	164		35.7
88.4252	43.9342	45.2	132		47.4
44.0682	40.8983	46	63		58.4
84.0351	47.2656	56.3	264		86.9
91.2259	53.2599	51.6	659.8		81.5
161.674	47.4237	51.4	184.2		88.2
134.283	47.3305	50.6	169		66.1
91.523	47.8316	49.2			28.8
65.6256	43.1848	42.7	26		22
95.8533	45.3125	47.7	117		53.6
91.5153	49.6032	42.3	318		41.6
33.5797	42.3232	38.7	154.5		52.4
119.552	53.4356	52.4	412.6		52.7
79.8332	42.7909		163		31.2
106.157	44.6429	49	63		39.6		945
63.6754	51.6529		369.5		46.2
255.294	60.2206	56.4	259		52.8
100.812	34.4222	31.2	82		16.9		524
80.7383	51.9291	53.6	215		58.8		563
75.3569	46.6709	52.7	165.3		30.6
57.1028	44.709	46.3	312		15.8
142.648	37.0785	31.7	184		16.5		409
51.1459	45.7251	52.9	94.2		53.3
118.139	56.5642	51.1	142.1		44.58
84.4663	62.2837	57.5	311.9		56.3		744
85.4871	44.9972	39.3	69.4		42.5
176.377	41.9145	44.4	26.7		64.2
64.5501	51.5625	43.5	102.5
54.931	52.3932	50.2	84		46.3
108.706	53.6332	53.2	417		43.7
76.6806	58.6801	59.4	284.5
104.607	43.594	50.2
77.7542	48.3034	42.3	214		23.4		854
56.4827	41.4062	37.5	50.2		14.9		548
133.69	45.4868	39.8	86.1		15.9
86.6087	44.2886	42.7	19
65.5445	58.0836	55.2	428.6		52.4		845
78.7387	47.1767	58.65	83.2		39.9
101.756	48.605	46.05	196.3		44.8
69.8011	50.0683	60.14	173.9		68.8
106.5	42.0328	53.91	126.7		39.1
98.2766	22.1297	25.37	29.3		2.64
81.8787	39.3853	52.46	109.6		34.5
108.439	46.51	61.03	79.3		36.5
61.4668	29.9391	31.2	218		3.64
42.9599	32.3265	37.5	25.7		24.6
71.0331	50.508	43.5	294.4		48.5
62.1009	49.0179	50.7	36.8		75.3
79.0742	61.9141	53.4	756.3		36.7
85.9971	49.5134	41.9	19.4		33.1
82.3758	41.8084	45.8	68		34.03
117.956	62.1765	56.4	193.7		88.6
100.462	53.7037	43.9	541.2		27
76.8136	46.0663	50.2	52		84.5
63.2079	52.6189	47.8	364.2		30.3
72.0949	41.9145	45.9	54.1		52.3
126.511	37.9766	46	29.4		62.9
156.769	36.5713	42.8	102		27.3
122.059	41.6233	35.42	93.4		52.9
159.016	53.4072	52.53	77.1		89.5
47.887	23.8041		164		2.06
164.91	60.6455	49.8	391.7		63.2
92.8025	57.5603	55.84	138.7		40.3
65.3735	23.9995	19.2	125		1.06
68.8288	28.0864	32.7	134		15.5
64.2558	54.6448	39.9	299		24.8
79.2113	38.0623	39.66	35.5		10.3
153.803	51.056	53.9	429		51.5
131.707	55.3986	53.6	69.4		50.9
74.4267	44.462	50	65.3		15.9
202.186	38.0623	41.9	85.2		52.9
98.3654	70.0204	60.3	296.4		43.6
62.3675	48.1482	49.3	294		59.5
68.7885	55.0878	60.8	319.5		62.6
111.07	43.5354	35.9	202		11.2
97.5747	53.4699	41.3	311		42.1
31.3205	52.7344	50.3	184		47.3
111.513	46.6049	39.7	106.5		13.8
147.76	43.905	40.9	94		15.4
195.772	46.5029	42.6	162		27.7
177.863	53.1678	52.3	134		59.4
187.267	45.4488	45.6	49.5		44.7
98.6743	56.4972	58.6	339		50.1
142.2	38.3906		76
152.131	58.4609	64.5	177.8		49.9
72.52	43.6928	56.8	118.5		81.4
159.431	38.1963	52.17	92.3		18.4
122.954	46.3668	60.87	94.9		39.6
123.869	46.3668	58.95	34.3		59.6
39.3755	35.9256	31.36	107.8		21.3
124.559	45.3515	43.21	111.4		14.2
82.0281	51.5625	64.39	63.1		32.9
48.099	41.6987	51.2	202.9		38.6
161.556	42.4609	45.87	194.3		31.5
54.3108	44.8646	59.82	362.4		58.5
96.7296	42.7229	39.74	260.9		9.7
55.634	40.8567	54.48	110.1
91.5385	24.6914	21.25	63.2		2.7
156.574	40.6148	52.89	120.7		46.9
80.5558	40.295	30.56	63.3		39.7
260.479	56.2673	64.62	120.3		57.9
73.9717	64.8438	59.39	415.2		80.3
65.4801	56.933	61.94	56.8		56.7
45.3081	38.6196	46.3	354		20.9
149.154	48.9039	59.1	50.5		31.7
113.544	42.8219	56.8	123.1		42.4
216.222	49.4497	56.39	120.2		63.5
176.904	38.2222	48.19	295		43.7
104.411	39.8961	51.38	128.7		59.2
135.58	52.3441	59.09	76.7		25.7
120.637	42.7573	54.46	121.8		25.6
121.312	51.3301	60.13	162.3		40.9
139.596	43.9427	59.23	74.3		51.9
286.51	57.1116	60.71	174.3		40.9
76.9849	51.5344	50.72	105		26.9
137.037	47.9625	51.08	346		26.4
95.3271	44.7349	48.7	29.4
32.1769	40.1522	46.9	42.7		41.2
179.384	58.2539		845		46.2
94.8655	53.4599	51.3			29.4
118.246	37.0356	45.3	41.2
110.354	41.506	44.2	234		52.5
165.214	47.3229	56.4	65.3		32.4
181.388	51.056	54.8	198.8		34.3
145.923	44.6163	52.6	259		40.6
64.25	46.0156	42.2	542		30.1		648
197.642	47.259	43.2	214		33.8
108.067	57.8681	52.1	247		26.4
53.5003	52.6316	46.1	394.2		25.8
178.976	46.6134	45.2	162		58.9
108.615	66.5243	57.8	417
212.498	49.135	52.4	205		32.3
167.692	34.2561	40.6	63		14.5
66.1996	47.1115	49.8	538		24.5
60.5095	52.256	44.2	196		26.4
55.9495	59.0611	57.3	451.3		65.7
45.9489	57.1559	61.9	312.1		39.4
58.5759	47.6686	51.2			50.3
125.047	42.9688	43	75		30.8
173.639	37.2907	48.15	55.9		58.9
65.8945	35.9085	40.8	94		20.7
47.9886	38.8559	40.6	433		18.6
211.318	45.9137	58.7	163.4		49.8
155.99	46.8138	52.3	288		40.2
106.337	52.898	47.2	311.8		33.5
165.805	37.1821	43	347		40.9
92.0005	41.7778	46.6			25.4
96.0259	49.0703	57.06	58.1		16.9
148.518	55.0973	46.51	132		31.2
50.1098	34.7699	29.91	118.8		29.4
134.147	51.0072	53.2			51.7
198.321	38.2812	44.6	29.4		21.7
70.1617	35.9184	39.7	12.6		5.9
97.0568	48.4246	41.9			15.6
50.2957	42.8617	51.6	35
44.9288	61.9377	54.8	482		44.9
161.72	53.267	50.4	419
90.1977	47.7509	49.7	59.8		25.7
62.4422	45.438	49.8	98.6		33.8
152.216	54.6175	44.1	555		61
150.447	44.3945	37.8			16.3		632
70.7613	50.4347	54.1	106		54.6
72.623	50.5839	41.6	98.6		62.8
58.6208	53.4457	54.6	142		34.6
334.416	40.7713	47.1	98.6		45.5
143.746	51.5857	44.8	561.1		40.8
87.9634	44.7751	45.2	44.2		25.5
59.0175	51.2346	48.7	555.1		34.5
153.968	51.3601	43.9	229		55.9
54.2503	58.7695	54.6	312		45.6
53.8202	45.2694	44.1	188.6		28.6
84.1158	52.1207	42.9	316		28.8
111.335	51.729	58.9	264.1		41.9
110.354	45.9708	50.7	62.5		42.1
66.8414	47.9989	49.3	412		33.3
81.7097	50.3651	61.3	299		61.3
74.823	38.8559	45	94.5		24.6
63.0078	51.2199	46.2	198.6		26.9
47.966	68.5009	55.9	457.3		59.7
46.4422	47.2561	50.8	48.2		31.6
74.4571	45.1067	39.7	124.8		20.9
63.1354	40.5568		56		45.8
178.859	53.7453	50.7	196.3		45
153.866	67.2442	56.3	574.3		59.2
87.3451	33.3766	35.2	9.6		61.5
67.1885	40.009	45.5	28		40.69
70.9609	57.0897	56.2	208.4		36.5
53.5736	58.0012	53.4	594.6
53.2454	42.0508	44.6			22.8
117.551	57.4693	54.3	368		41.3
58.8657	64.2433	49.3	41
48.8031	54.2296		19.4		44.6
61.1414	59.7656	55.3	66.3
230.903	35.4979	49.52	126.3		56.3
121.719	44.9219	48.65	58.1		40.2
40.8486	46.9849	59.33	260.2		50.1
77.6982	42.4062	57.26	89.5		58.9
50.204	34.9636	40.6	21.7		35.6
87.0212	26.1286	24.3	6.8		8.7
166.877	59.9672	49.3	196.4		46.3
180.839	42.9072	53.39	62.7
81.3097	37.1058	46.59	105		16.94
76.2484	59.375	66.45	115.7		62.8
159.022	40	43.14	61.5		58.8
92.9769	41.0914	53.47	103.6
244.681	55.0964	61.33	106.9		19.2
82.9414	41.7867	51.2	59.6		21.9
201.792	50.0798	58.6	195		42.4
50.166	49.6032	54.9	206		42.5
128.223	53.4188	51.3	63		62.5
133.54	41.5765	51.4	175
161.194	36.7284	40.6	166.3		19.8
60.859	45.1067	45.6	84		38.6
76.8768	42.1034	51.3	42.6
48.6301	37.3702	44.5	24.5		27.8
96.0341	40.3912	46.8	51.5		52.2
59.9706	44.8118	48.5	63.9		31.6
299.442	49.682	51.6	174		35.9
218.198	41.6652	47.3			40.5
61.6028	39.1111		152
54.3694	45.1665	48.6	25		41.9
110.758	46.4509	58.59	87.6		24.6
163.118	55.0268	68.92	70.5		11.8
139.695	45.7317	56	270.9		54.8
52.8914	58.642	54.79	200.8		63.2
129.763	71.3027	69.59	219.7		71.6
121.492	34.8088	38.89	372		71.6
117.279	60.3263	62.7	287.2		55.5

[truncated: 89 more sheets: Fig2d, Fig2e, Fig2f, Fig2g, Fig2h, Fig3a, Fig3b, Fig3c, Fig3d, Fig3e, Fig3f, Fig3g, Fig3h, Fig3i, Fig3j, Fig4a, Fig4b, Fig4c, Fig4d, Fig4e …]
